# Supplementary material for: The type-material of Arctiinae (Lepidoptera, Erebidae) described by Burmeister and Berg in the collection of the Museo Argentino de Ciencias Naturales Bernardino Rivadavia (Buenos Aires, Argentina)
Source: Zookeys. 2014 Jun 27;(421):65–89. doi: 10.3897/zookeys.421.6666 (PMC4109471; doi:10.3897/zookeys.421.6666)
Supplement: XML Treatment for Halesidota picturata [file zookeys.421.6666-treatment1.xml]

<!DOCTYPE tp:taxon-treatment
  PUBLIC "-//TaxonX//DTD Taxonomic Treatment Publishing DTD v0 20100105//EN" "tax-treatment-NSO.dtd">
<tp:taxon-treatment xmlns:tp="http://www.plazi.org/taxpub"><tp:treatment-meta><kwd-group><label>Taxon classification</label><kwd><named-content content-type="kingdom">Animalia</named-content></kwd><kwd><named-content content-type="order">Lepidoptera</named-content></kwd><kwd><named-content content-type="family">Erebidae</named-content></kwd></kwd-group><mixed-citation publication-type="journal"><person-group><name><surname>Beccacece</surname><given-names>Hernán M.</given-names></name><name><surname>Vincent</surname><given-names>Benoit</given-names></name><name><surname>Navarro</surname><given-names>Fernando R.</given-names></name></person-group><article-title>The type-material of Arctiinae (Lepidoptera, Erebidae) described by Burmeister and Berg in the collection of the Museo Argentino de Ciencias Naturales Bernardino Rivadavia (Buenos Aires, Argentina)</article-title><source>Zookeys</source><day>27</day><month>6</month><year>2014</year><volume>2014</volume><issue>421</issue><fpage>65</fpage><lpage>89</lpage><pub-id pub-id-type="doi">10.3897/zookeys.421.6666</pub-id></mixed-citation></tp:treatment-meta><tp:nomenclature><tp:taxon-name>
                            <tp:taxon-name-part taxon-name-part-type="genus">Halesidota</tp:taxon-name-part>
                            <tp:taxon-name-part taxon-name-part-type="species">picturata</tp:taxon-name-part>
                        </tp:taxon-name><tp:taxon-authority>Burmeister, 1878: 442</tp:taxon-authority><xref ref-type="fig" rid="F6">Fig. 6</xref></tp:nomenclature><tp:treatment-sec sec-type="Current identity"><title>Current identity.</title><p><italic><tp:taxon-name>Phaegoptera picturata</tp:taxon-name></italic> (Burmeister, 1878).</p></tp:treatment-sec><tp:treatment-sec sec-type="Material"><title>Material.</title><p>Described based on two female syntypes. A female from Las Conchas (Buenos Aires, Argentina) collected by M. Ruscheweyh; a female reared by Berg from a caterpillar found in “Bande Orientale de l’Uruguay” [Republic of Uruguay].</p></tp:treatment-sec><tp:treatment-sec sec-type="Type locality"><title>Type locality.</title><p>“Bande Orientale de l’Uruguay” [Republic of Uruguay].</p></tp:treatment-sec><tp:treatment-sec sec-type="MACN"><title>MACN.</title><p>A female syntype housed in the Berg collection with a white label with the inscription “Typus,” a green label with the inscription “Banda Oriental” and another red label with the inscription “Lectotype ♀ <italic><tp:taxon-name>Halesidota picturata</tp:taxon-name></italic> Burmeister assigned by Beccacece, Vincent &amp; Navarro.” We hereby designate it as lectotype [MACN]. It is in moderate to poor condition; the abdomen and distal half of the left antenna are missing (<xref ref-type="fig" rid="F6">Fig. 6</xref>).</p><fig id="F6" position="float" orientation="portrait"><label>Figure 6–9.</label><caption><p><bold>6</bold> Lectotype female <italic><tp:taxon-name>Halesidota picturata</tp:taxon-name></italic> Burmeister <bold>7</bold> Lectotype female <italic><tp:taxon-name>Halesidota cancellata</tp:taxon-name></italic> Burmeister <bold>8</bold> Lectotype male <italic><tp:taxon-name>Halesidota rectilinea</tp:taxon-name></italic> Burmeister <bold>9</bold> Possible holotype specimen of <italic><tp:taxon-name>Halesidota trifasciata</tp:taxon-name></italic> Burmeister.</p></caption><graphic xmlns:xlink="http://www.w3.org/1999/xlink" xlink:href="zookeys-421-065-g006.jpg" position="float" orientation="portrait" xlink:type="simple"/></fig></tp:treatment-sec><tp:treatment-sec sec-type="Remarks"><title>Remarks.</title><p>The other female specimen from Las Conchas was not found in the MACN. A male specimen labelled “Cumtypo/comparat.” and “Banda Oriental” is associated with the female lectotype. It possibly corresponds to the same taxon, but it was incorrectly labelled cotype as it was not mentioned in the original description. The female lectotype presents the same habitus as <italic><tp:taxon-name>Opharus brunnea</tp:taxon-name></italic> Gaede, 1923. This taxon was described from a female holotype from the State of Rio Grande do Sul (Brazil), housed in the ZMHB. The proximity of type localities, associated with a similar habitus, particularly in the ornamentation of the forewings, justifies the synonymy of the two taxa. However, the placement of the taxon <italic>picturata</italic> in the genus <italic><tp:taxon-name>Opharus</tp:taxon-name></italic> Walker, 1855 seems more consistent than its current placement in the genus <italic><tp:taxon-name>Phaegoptera</tp:taxon-name></italic> Herrich-Schäffer, [1853]. We therefore propose the following new combination and synonymy.</p><p><italic><tp:taxon-name>Opharus picturata</tp:taxon-name></italic> (Burmeister, 1878), <bold>comb. n.</bold> = <italic><tp:taxon-name>Opharus brunnea</tp:taxon-name></italic> Gaede, 1923: 7, <bold>syn. n.</bold></p></tp:treatment-sec></tp:taxon-treatment>
