# Supplementary material for: The type-material of Arctiinae (Lepidoptera, Erebidae) described by Burmeister and Berg in the collection of the Museo Argentino de Ciencias Naturales Bernardino Rivadavia (Buenos Aires, Argentina)
Source: Zookeys. 2014 Jun 27;(421):65–89. doi: 10.3897/zookeys.421.6666 (PMC4109471; doi:10.3897/zookeys.421.6666)
Supplement: XML Treatment for Halesidota cancellata [file zookeys.421.6666-treatment2.xml]

<!DOCTYPE tp:taxon-treatment
  PUBLIC "-//TaxonX//DTD Taxonomic Treatment Publishing DTD v0 20100105//EN" "tax-treatment-NSO.dtd">
<tp:taxon-treatment xmlns:tp="http://www.plazi.org/taxpub"><tp:treatment-meta><kwd-group><label>Taxon classification</label><kwd><named-content content-type="kingdom">Animalia</named-content></kwd><kwd><named-content content-type="order">Lepidoptera</named-content></kwd><kwd><named-content content-type="family">Erebidae</named-content></kwd></kwd-group><mixed-citation publication-type="journal"><person-group><name><surname>Beccacece</surname><given-names>Hernán M.</given-names></name><name><surname>Vincent</surname><given-names>Benoit</given-names></name><name><surname>Navarro</surname><given-names>Fernando R.</given-names></name></person-group><article-title>The type-material of Arctiinae (Lepidoptera, Erebidae) described by Burmeister and Berg in the collection of the Museo Argentino de Ciencias Naturales Bernardino Rivadavia (Buenos Aires, Argentina)</article-title><source>Zookeys</source><day>27</day><month>6</month><year>2014</year><volume>2014</volume><issue>421</issue><fpage>65</fpage><lpage>89</lpage><pub-id pub-id-type="doi">10.3897/zookeys.421.6666</pub-id></mixed-citation></tp:treatment-meta><tp:nomenclature><tp:taxon-name>
                            <tp:taxon-name-part taxon-name-part-type="genus">Halesidota</tp:taxon-name-part>
                            <tp:taxon-name-part taxon-name-part-type="species">cancellata</tp:taxon-name-part>
                        </tp:taxon-name><tp:taxon-authority>Burmeister, 1878: 445</tp:taxon-authority><xref ref-type="fig" rid="F6">Fig. 7</xref></tp:nomenclature><tp:treatment-sec sec-type="Current identity"><title>Current identity.</title><p><italic><tp:taxon-name>Tessellota cancellata</tp:taxon-name></italic> (Burmeister, 1878).</p></tp:treatment-sec><tp:treatment-sec sec-type="Material"><title>Material.</title><p>Described from an unspecified number of syntypes from Buénos-Ayres [Buenos Aires].</p></tp:treatment-sec><tp:treatment-sec sec-type="Type locality"><title>Type locality.</title><p>Buénos-Ayres [Buenos Aires].</p></tp:treatment-sec><tp:treatment-sec sec-type="MACN"><title>MACN.</title><p>A female syntype housed in the Berg collection with a green label with the inscription “Buenos Aires” and a red label with the inscription “Lectotype ♀ <!--PageBreak--><!--PageBreak--><italic><tp:taxon-name>Halesidota cancellata</tp:taxon-name></italic> Burmeister designated by Beccacece, Vincent &amp; Navarro.” We hereby designate it as lectotype [MACN]. It is in quite good overall condition, although it is missing the left antenna (<xref ref-type="fig" rid="F6">Fig. 7</xref>). There are two paralectotypes: a male: “Buenos Arres” [Buenos Aires], which is in moderate to good condition; a male: “Buenos Aires” in moderate to poor condition with no antennae, the apices of both forewings are missing and the right hindwing is ripped.</p></tp:treatment-sec><tp:treatment-sec sec-type="Remarks"><title>Remarks.</title><p>There is no distinctive label indicating that these specimens are syntypes. However, the origin of these specimens located in Buenos Aires and their inclusion in the Berg collection, below a square label with Burmeister’s handwriting, leads us to believe that these specimens are syntypes that were studied by Burmeister. Indeed, it seems that Berg and Burmeister frequently exchanged specimens (Roig, pers. comm.). In addition, wing spans indicated in the original description (1–1.2 inches) correspond to the specimens that we consider syntypes.</p></tp:treatment-sec><tp:treatment-sec><!--Section generated to contain objects referenced in tp:taxon-treatment.--><fig id="F6" position="float" orientation="portrait"><label>Figure 6–9.</label><caption><p><bold>6</bold> Lectotype female <italic><tp:taxon-name>Halesidota picturata</tp:taxon-name></italic> Burmeister <bold>7</bold> Lectotype female <italic><tp:taxon-name>Halesidota cancellata</tp:taxon-name></italic> Burmeister <bold>8</bold> Lectotype male <italic><tp:taxon-name>Halesidota rectilinea</tp:taxon-name></italic> Burmeister <bold>9</bold> Possible holotype specimen of <italic><tp:taxon-name>Halesidota trifasciata</tp:taxon-name></italic> Burmeister.</p></caption><graphic xmlns:xlink="http://www.w3.org/1999/xlink" xlink:href="zookeys-421-065-g006.jpg" position="float" orientation="portrait" xlink:type="simple"/></fig></tp:treatment-sec></tp:taxon-treatment>
