# Supplementary material for: The type-material of Arctiinae (Lepidoptera, Erebidae) described by Burmeister and Berg in the collection of the Museo Argentino de Ciencias Naturales Bernardino Rivadavia (Buenos Aires, Argentina)
Source: Zookeys. 2014 Jun 27;(421):65–89. doi: 10.3897/zookeys.421.6666 (PMC4109471; doi:10.3897/zookeys.421.6666)
Supplement: XML Treatment for Halesidota trifasciata [file zookeys.421.6666-treatment4.xml]

<!DOCTYPE tp:taxon-treatment
  PUBLIC "-//TaxonX//DTD Taxonomic Treatment Publishing DTD v0 20100105//EN" "tax-treatment-NSO.dtd">
<tp:taxon-treatment xmlns:tp="http://www.plazi.org/taxpub"><tp:treatment-meta><kwd-group><label>Taxon classification</label><kwd><named-content content-type="kingdom">Animalia</named-content></kwd><kwd><named-content content-type="order">Lepidoptera</named-content></kwd><kwd><named-content content-type="family">Erebidae</named-content></kwd></kwd-group><mixed-citation publication-type="journal"><person-group><name><surname>Beccacece</surname><given-names>Hernán M.</given-names></name><name><surname>Vincent</surname><given-names>Benoit</given-names></name><name><surname>Navarro</surname><given-names>Fernando R.</given-names></name></person-group><article-title>The type-material of Arctiinae (Lepidoptera, Erebidae) described by Burmeister and Berg in the collection of the Museo Argentino de Ciencias Naturales Bernardino Rivadavia (Buenos Aires, Argentina)</article-title><source>Zookeys</source><day>27</day><month>6</month><year>2014</year><volume>2014</volume><issue>421</issue><fpage>65</fpage><lpage>89</lpage><pub-id pub-id-type="doi">10.3897/zookeys.421.6666</pub-id></mixed-citation></tp:treatment-meta><tp:nomenclature><tp:taxon-name>
                            <tp:taxon-name-part taxon-name-part-type="genus">Halesidota</tp:taxon-name-part>
                            <tp:taxon-name-part taxon-name-part-type="species">trifasciata</tp:taxon-name-part>
                        </tp:taxon-name><tp:taxon-authority>Burmeister, 1878: 446</tp:taxon-authority><xref ref-type="fig" rid="F6">Fig. 9</xref></tp:nomenclature><tp:treatment-sec sec-type="Current combination"><title>Current combination.</title><p><italic><tp:taxon-name>Tessellota trifasciata trifasciata</tp:taxon-name></italic> (Burmeister, 1878).</p></tp:treatment-sec><tp:treatment-sec sec-type="Material"><title>Material.</title><p>Described from a single male from Buénos-Ayres [Buenos Aires].</p></tp:treatment-sec><tp:treatment-sec sec-type="Type locality"><title>Type locality.</title><p>Buénos-Ayres [Buenos Aires].</p></tp:treatment-sec><tp:treatment-sec sec-type="MACN"><title>MACN.</title><p>In the Berg collection there is a male specimen with a label “Cumtypo/comparat.” and another label representing the flag of Argentina without any indication. It could be the holotype specimen; it is in moderate to good conditions with the right antenna missing (<xref ref-type="fig" rid="F6">Fig. 9</xref>).</p></tp:treatment-sec><tp:treatment-sec sec-type="Remarks"><title>Remarks.</title><p>The specimen is associated with a label “<italic>trifasciata</italic> Burm[eister] R[epublic] A[rgentina]” (handwritten by Burmeister).</p><!--PageBreak--></tp:treatment-sec><tp:treatment-sec><!--Section generated to contain objects referenced in tp:taxon-treatment.--><fig id="F6" position="float" orientation="portrait"><label>Figure 6–9.</label><caption><p><bold>6</bold> Lectotype female <italic><tp:taxon-name>Halesidota picturata</tp:taxon-name></italic> Burmeister <bold>7</bold> Lectotype female <italic><tp:taxon-name>Halesidota cancellata</tp:taxon-name></italic> Burmeister <bold>8</bold> Lectotype male <italic><tp:taxon-name>Halesidota rectilinea</tp:taxon-name></italic> Burmeister <bold>9</bold> Possible holotype specimen of <italic><tp:taxon-name>Halesidota trifasciata</tp:taxon-name></italic> Burmeister.</p></caption><graphic xmlns:xlink="http://www.w3.org/1999/xlink" xlink:href="zookeys-421-065-g006.jpg" position="float" orientation="portrait" xlink:type="simple"/></fig></tp:treatment-sec></tp:taxon-treatment>
