# Supplementary material for: The type-material of Arctiinae (Lepidoptera, Erebidae) described by Burmeister and Berg in the collection of the Museo Argentino de Ciencias Naturales Bernardino Rivadavia (Buenos Aires, Argentina)
Source: Zookeys. 2014 Jun 27;(421):65–89. doi: 10.3897/zookeys.421.6666 (PMC4109471; doi:10.3897/zookeys.421.6666)
Supplement: XML Treatment for Halesidota fuscipennis [file zookeys.421.6666-treatment5.xml]

<!DOCTYPE tp:taxon-treatment
  PUBLIC "-//TaxonX//DTD Taxonomic Treatment Publishing DTD v0 20100105//EN" "tax-treatment-NSO.dtd">
<tp:taxon-treatment xmlns:tp="http://www.plazi.org/taxpub"><tp:treatment-meta><kwd-group><label>Taxon classification</label><kwd><named-content content-type="kingdom">Animalia</named-content></kwd><kwd><named-content content-type="order">Lepidoptera</named-content></kwd><kwd><named-content content-type="family">Erebidae</named-content></kwd></kwd-group><mixed-citation publication-type="journal"><person-group><name><surname>Beccacece</surname><given-names>Hernán M.</given-names></name><name><surname>Vincent</surname><given-names>Benoit</given-names></name><name><surname>Navarro</surname><given-names>Fernando R.</given-names></name></person-group><article-title>The type-material of Arctiinae (Lepidoptera, Erebidae) described by Burmeister and Berg in the collection of the Museo Argentino de Ciencias Naturales Bernardino Rivadavia (Buenos Aires, Argentina)</article-title><source>Zookeys</source><day>27</day><month>6</month><year>2014</year><volume>2014</volume><issue>421</issue><fpage>65</fpage><lpage>89</lpage><pub-id pub-id-type="doi">10.3897/zookeys.421.6666</pub-id></mixed-citation></tp:treatment-meta><tp:nomenclature><tp:taxon-name>
                            <tp:taxon-name-part taxon-name-part-type="genus">Halesidota</tp:taxon-name-part>
                            <tp:taxon-name-part taxon-name-part-type="species">fuscipennis</tp:taxon-name-part>
                        </tp:taxon-name><tp:taxon-authority>Burmeister, 1878: 441</tp:taxon-authority><xref ref-type="fig" rid="F7">Fig. 10</xref><tp:nomenclature-citation-list><tp:nomenclature-citation><tp:taxon-name>Hypocrisias jonesi</tp:taxon-name><comment> (Schaus, 1894): 230 (<italic><tp:taxon-name>Phaegoptera</tp:taxon-name></italic>) <bold>syn. n.</bold></comment></tp:nomenclature-citation></tp:nomenclature-citation-list></tp:nomenclature><tp:treatment-sec sec-type="Current identity"><title>Current identity.</title><p><italic><tp:taxon-name>Hypocrisias fuscipennis</tp:taxon-name></italic> (Burmeister, 1878).</p></tp:treatment-sec><tp:treatment-sec sec-type="Material"><title>Material.</title><p>Described from an unspecified number of specimens from Buénos-Ayres [Buenos Aires].</p></tp:treatment-sec><tp:treatment-sec sec-type="Type locality"><title>Type locality.</title><p>Buénos-Ayres [Buenos Aires].</p></tp:treatment-sec><tp:treatment-sec sec-type="MACN"><title>MACN.</title><p>A male syntype included in the Burmeister collection with a green label with the inscription “Buenos Aires” and a red label with the inscription “Lectotype ♂ <italic><tp:taxon-name>Halesidota fuscipennis</tp:taxon-name></italic> Burmeister designated by Beccacece, Vincent &amp; Navarro.” We hereby designate it as lectotype. [MACN]. It is in quite good conditions (<xref ref-type="fig" rid="F7">Fig. 10</xref>). There are two paralectotypes: a male without labels in moderate to good conditions; a male with a green label with the inscription “Buenos Aires,” in moderate to poor condition, with no antennae, the apices of both forewings are missing and the right hindwing is ripped.</p><fig id="F7" position="float" orientation="portrait"><label>Figure 10–13.</label><caption><p><bold>10</bold> Lectotype male <italic><tp:taxon-name>Halesidota fuscipennis</tp:taxon-name></italic> Burmeister <bold>11</bold> Holotype male <italic><tp:taxon-name>Halysidota infucata</tp:taxon-name></italic> Berg <bold>12</bold> Lectotype female <italic><tp:taxon-name>Halysidota sertata</tp:taxon-name></italic> Berg <bold>13</bold> Lectotype female <italic><tp:taxon-name>Spilosoma alcumena</tp:taxon-name></italic> Berg.</p></caption><graphic xmlns:xlink="http://www.w3.org/1999/xlink" xlink:href="zookeys-421-065-g007.jpg" position="float" orientation="portrait" xlink:type="simple"/></fig></tp:treatment-sec><tp:treatment-sec sec-type="Remarks"><title>Remarks.</title><p>The lectotype has a similar habitus to <italic><tp:taxon-name>Hypocrisias jonesi</tp:taxon-name></italic> (Schaus, 1894). This taxon was described from an unspecified number of specimens from Castro, Parana (Brazil). A male specimen, housed in USNM, was designated lectotype by <xref ref-type="bibr" rid="B25">Watson (1971)</xref>. Comparison of the male genitalia of the lectotype dissected by <xref ref-type="bibr" rid="B25">Watson (1971)</xref> with the male genitalia from Buenos Aires and the nearby habitus justifies the synonymy of the two taxa. We therefore propose the synonymy given above.</p></tp:treatment-sec><ref-list><ref id="B25"><mixed-citation xmlns:xlink="http://www.w3.org/1999/xlink" xlink:type="simple"><person-group><name name-style="western"><surname>Watson</surname><given-names>A</given-names></name></person-group> (<year>1971</year>) <article-title>An illustrated catalogue of the Neotropical Arctiinae types in the United States National Museum (Lepidoptera: Arctiidae), part I. Smith.</article-title><source>Contributions to Zoology</source><volume>50</volume>: <fpage>1</fpage>–<lpage>361</lpage>. doi: <ext-link ext-link-type="doi" xlink:href="10.5479/si.00810282.50" xlink:type="simple">10.5479/si.00810282.50</ext-link></mixed-citation></ref></ref-list></tp:taxon-treatment>
