# Supplementary material for: The type-material of Arctiinae (Lepidoptera, Erebidae) described by Burmeister and Berg in the collection of the Museo Argentino de Ciencias Naturales Bernardino Rivadavia (Buenos Aires, Argentina)
Source: Zookeys. 2014 Jun 27;(421):65–89. doi: 10.3897/zookeys.421.6666 (PMC4109471; doi:10.3897/zookeys.421.6666)
Supplement: XML Treatment for Halysidota infucata [file zookeys.421.6666-treatment6.xml]

<!DOCTYPE tp:taxon-treatment
  PUBLIC "-//TaxonX//DTD Taxonomic Treatment Publishing DTD v0 20100105//EN" "tax-treatment-NSO.dtd">
<tp:taxon-treatment xmlns:tp="http://www.plazi.org/taxpub"><tp:treatment-meta><kwd-group><label>Taxon classification</label><kwd><named-content content-type="kingdom">Animalia</named-content></kwd><kwd><named-content content-type="order">Lepidoptera</named-content></kwd><kwd><named-content content-type="family">Erebidae</named-content></kwd></kwd-group><mixed-citation publication-type="journal"><person-group><name><surname>Beccacece</surname><given-names>Hernán M.</given-names></name><name><surname>Vincent</surname><given-names>Benoit</given-names></name><name><surname>Navarro</surname><given-names>Fernando R.</given-names></name></person-group><article-title>The type-material of Arctiinae (Lepidoptera, Erebidae) described by Burmeister and Berg in the collection of the Museo Argentino de Ciencias Naturales Bernardino Rivadavia (Buenos Aires, Argentina)</article-title><source>Zookeys</source><day>27</day><month>6</month><year>2014</year><volume>2014</volume><issue>421</issue><fpage>65</fpage><lpage>89</lpage><pub-id pub-id-type="doi">10.3897/zookeys.421.6666</pub-id></mixed-citation></tp:treatment-meta><tp:nomenclature><tp:taxon-name>
                            <tp:taxon-name-part taxon-name-part-type="genus">Halysidota</tp:taxon-name-part>
                            <tp:taxon-name-part taxon-name-part-type="species">infucata</tp:taxon-name-part>
                        </tp:taxon-name><tp:taxon-authority>Berg, 1882: 216</tp:taxon-authority><xref ref-type="fig" rid="F7">Fig. 11</xref></tp:nomenclature><tp:treatment-sec sec-type="Current identity"><title>Current identity.</title><p><italic><tp:taxon-name>Leucanopsis infucata</tp:taxon-name></italic> (Berg, 1882), a junior subjective synonym of <italic><tp:taxon-name>Leucanopsis leucanina</tp:taxon-name></italic> (Felder &amp; Rogenhofer, 1874).</p></tp:treatment-sec><tp:treatment-sec sec-type="Material"><title>Material.</title><p>Described from a single male from “Territorios de las Misiones” (Province of Misiones, Argentina).</p></tp:treatment-sec><tp:treatment-sec sec-type="Type locality"><title>Type locality.</title><p>“Territorios de las Misiones” (Province of Misiones, Argentina).</p></tp:treatment-sec><tp:treatment-sec sec-type="MACN"><title>MACN.</title><p>In the Berg collection there is a male specimen with a blue label “Misiones” / a red label with the inscription “TYPUS,” a white label with the inscription “Typus,” a white label with the inscription“<italic><tp:taxon-name>Halysidota infucata</tp:taxon-name></italic> Berg” (handwritten by Berg). This specimen is therefore the holotype. It is in rather poor conditions with no abdomen and the apices of the forewings are missing (<xref ref-type="fig" rid="F7">Fig. 11</xref>).</p></tp:treatment-sec><tp:treatment-sec sec-type="Remarks"><title>Remarks.</title><p>This species was synonymized with <italic><tp:taxon-name>Leucanopsis leucanina</tp:taxon-name></italic> from Colombia (<xref ref-type="bibr" rid="B17">Felder and Rogenhofer 1874</xref>) by <xref ref-type="bibr" rid="B20">Hampson (1901</xref>: 166). Based on the analysis of habitus and the type locality of both taxa, we conclude that these species are different and therefore we propose the following recombination: <italic><tp:taxon-name>Leucanopsis infucata</tp:taxon-name></italic> (Berg, 1882), <bold>stat. rev.</bold></p><!--PageBreak--><!--PageBreak--></tp:treatment-sec><tp:treatment-sec><!--Section generated to contain objects referenced in tp:taxon-treatment.--><fig id="F7" position="float" orientation="portrait"><label>Figure 10–13.</label><caption><p><bold>10</bold> Lectotype male <italic><tp:taxon-name>Halesidota fuscipennis</tp:taxon-name></italic> Burmeister <bold>11</bold> Holotype male <italic><tp:taxon-name>Halysidota infucata</tp:taxon-name></italic> Berg <bold>12</bold> Lectotype female <italic><tp:taxon-name>Halysidota sertata</tp:taxon-name></italic> Berg <bold>13</bold> Lectotype female <italic><tp:taxon-name>Spilosoma alcumena</tp:taxon-name></italic> Berg.</p></caption><graphic xmlns:xlink="http://www.w3.org/1999/xlink" xlink:href="zookeys-421-065-g007.jpg" position="float" orientation="portrait" xlink:type="simple"/></fig></tp:treatment-sec><ref-list><ref id="B17"><mixed-citation xmlns:xlink="http://www.w3.org/1999/xlink" xlink:type="simple"><person-group><name name-style="western"><surname>Felder</surname><given-names>C</given-names></name><name name-style="western"><surname>Rogenhofer</surname><given-names>AF</given-names></name></person-group> (<year>1874</year>) <source>Reise der österreischischen Fregatte Novara um die Erde</source>. <volume>Zoologkcher Theil 2</volume>(<issue>Abtheilung 2</issue>): <fpage>75</fpage>–<lpage>120</lpage>. [pls.]</mixed-citation></ref><ref id="B20"><mixed-citation xmlns:xlink="http://www.w3.org/1999/xlink" xlink:type="simple"><person-group><name name-style="western"><surname>Hampson</surname><given-names>GF</given-names></name></person-group> (<year>1901</year>) <source>Catalogue of the Lepidoptera Phalaenae in the British Museum</source>. <volume>3</volume>, <publisher-name>London</publisher-name>, <size units="page">xix + 690 pp</size>.</mixed-citation></ref></ref-list></tp:taxon-treatment>
