# Supplementary material for: The type-material of Arctiinae (Lepidoptera, Erebidae) described by Burmeister and Berg in the collection of the Museo Argentino de Ciencias Naturales Bernardino Rivadavia (Buenos Aires, Argentina)
Source: Zookeys. 2014 Jun 27;(421):65–89. doi: 10.3897/zookeys.421.6666 (PMC4109471; doi:10.3897/zookeys.421.6666)
Supplement: XML Treatment for Halysidota sertata [file zookeys.421.6666-treatment7.xml]

<!DOCTYPE tp:taxon-treatment
  PUBLIC "-//TaxonX//DTD Taxonomic Treatment Publishing DTD v0 20100105//EN" "tax-treatment-NSO.dtd">
<tp:taxon-treatment xmlns:tp="http://www.plazi.org/taxpub"><tp:treatment-meta><kwd-group><label>Taxon classification</label><kwd><named-content content-type="kingdom">Animalia</named-content></kwd><kwd><named-content content-type="order">Lepidoptera</named-content></kwd><kwd><named-content content-type="family">Erebidae</named-content></kwd></kwd-group><mixed-citation publication-type="journal"><person-group><name><surname>Beccacece</surname><given-names>Hernán M.</given-names></name><name><surname>Vincent</surname><given-names>Benoit</given-names></name><name><surname>Navarro</surname><given-names>Fernando R.</given-names></name></person-group><article-title>The type-material of Arctiinae (Lepidoptera, Erebidae) described by Burmeister and Berg in the collection of the Museo Argentino de Ciencias Naturales Bernardino Rivadavia (Buenos Aires, Argentina)</article-title><source>Zookeys</source><day>27</day><month>6</month><year>2014</year><volume>2014</volume><issue>421</issue><fpage>65</fpage><lpage>89</lpage><pub-id pub-id-type="doi">10.3897/zookeys.421.6666</pub-id></mixed-citation></tp:treatment-meta><tp:nomenclature><tp:taxon-name>
                            <tp:taxon-name-part taxon-name-part-type="genus">Halysidota</tp:taxon-name-part>
                            <tp:taxon-name-part taxon-name-part-type="species">sertata</tp:taxon-name-part>
                        </tp:taxon-name><tp:taxon-authority>Berg, 1882: 214</tp:taxon-authority><xref ref-type="fig" rid="F7">Fig. 12</xref></tp:nomenclature><tp:treatment-sec sec-type="Current identity"><title>Current identity.</title><p><italic><tp:taxon-name>Tessella sertata</tp:taxon-name></italic> (Berg, 1882).</p></tp:treatment-sec><tp:treatment-sec sec-type="Material"><title>Material.</title><p>Described from one male and one female from “los alrededores [surroundings] de Buenos Aires.”</p></tp:treatment-sec><tp:treatment-sec sec-type="Type locality"><title>Type locality.</title><p>Buenos Aires [Argentina].</p></tp:treatment-sec><tp:treatment-sec sec-type="MACN"><title>MACN.</title><p>A female syntype in the Berg collection with a green label with the inscription “Buenos Aires.” a red label with the inscription “TYPUS,” a white label with the inscription “Typus” and a red label with the inscription “Lectotype ♀ <italic><tp:taxon-name>Halysidota sertata</tp:taxon-name></italic> Berg designated by Beccacece, Vincent &amp; Navarro.” We hereby designate it as lectotype. [MACN]. It is in very poor condition, with no antennae, both wings are damaged and the right wings are folded backwards (<xref ref-type="fig" rid="F7">Fig. 12</xref>).</p></tp:treatment-sec><tp:treatment-sec sec-type="Remarks"><title>Remarks.</title><p>Berg stated that the male specimen is preserved in the collection of M. Ruscheweyh. In <xref ref-type="bibr" rid="B21">Horn et al. (1990)</xref>, a part of this collection may be in ZMHB. After verification by the second author, no corresponding specimen was located in this institution.</p></tp:treatment-sec><tp:treatment-sec><!--Section generated to contain objects referenced in tp:taxon-treatment.--><fig id="F7" position="float" orientation="portrait"><label>Figure 10–13.</label><caption><p><bold>10</bold> Lectotype male <italic><tp:taxon-name>Halesidota fuscipennis</tp:taxon-name></italic> Burmeister <bold>11</bold> Holotype male <italic><tp:taxon-name>Halysidota infucata</tp:taxon-name></italic> Berg <bold>12</bold> Lectotype female <italic><tp:taxon-name>Halysidota sertata</tp:taxon-name></italic> Berg <bold>13</bold> Lectotype female <italic><tp:taxon-name>Spilosoma alcumena</tp:taxon-name></italic> Berg.</p></caption><graphic xmlns:xlink="http://www.w3.org/1999/xlink" xlink:href="zookeys-421-065-g007.jpg" position="float" orientation="portrait" xlink:type="simple"/></fig></tp:treatment-sec><ref-list><ref id="B21"><mixed-citation xmlns:xlink="http://www.w3.org/1999/xlink" xlink:type="simple"><person-group><name name-style="western"><surname>Horn</surname><given-names>W</given-names></name><name name-style="western"><surname>Kahle</surname><given-names>I</given-names></name><name name-style="western"><surname>Friese</surname><given-names>G</given-names></name><name name-style="western"><surname>Gaedike</surname><given-names>R</given-names></name></person-group> (<year>1990</year>) <source>Collectiones entomologicae. Ein Kompendium über den Verbleib emtomologischer Sammlungen der Welt bis 1960</source>. <volume>Teil I: A bis K</volume>. <publisher-name>Akademie der Landwirtschaftswissenschaften der Deutschen Demokratischen Republik edition</publisher-name>, <publisher-loc>Berlin</publisher-loc>, <size units="page">200 pp</size>.</mixed-citation></ref></ref-list></tp:taxon-treatment>
