# Supplementary material for: The type-material of Arctiinae (Lepidoptera, Erebidae) described by Burmeister and Berg in the collection of the Museo Argentino de Ciencias Naturales Bernardino Rivadavia (Buenos Aires, Argentina)
Source: Zookeys. 2014 Jun 27;(421):65–89. doi: 10.3897/zookeys.421.6666 (PMC4109471; doi:10.3897/zookeys.421.6666)
Supplement: XML Treatment for Ecpantheria kinkelini [file zookeys.421.6666-treatment9.xml]

<!DOCTYPE tp:taxon-treatment
  PUBLIC "-//TaxonX//DTD Taxonomic Treatment Publishing DTD v0 20100105//EN" "tax-treatment-NSO.dtd">
<tp:taxon-treatment xmlns:tp="http://www.plazi.org/taxpub"><tp:treatment-meta><kwd-group><label>Taxon classification</label><kwd><named-content content-type="kingdom">Animalia</named-content></kwd><kwd><named-content content-type="order">Lepidoptera</named-content></kwd><kwd><named-content content-type="family">Erebidae</named-content></kwd></kwd-group><mixed-citation publication-type="journal"><person-group><name><surname>Beccacece</surname><given-names>Hernán M.</given-names></name><name><surname>Vincent</surname><given-names>Benoit</given-names></name><name><surname>Navarro</surname><given-names>Fernando R.</given-names></name></person-group><article-title>The type-material of Arctiinae (Lepidoptera, Erebidae) described by Burmeister and Berg in the collection of the Museo Argentino de Ciencias Naturales Bernardino Rivadavia (Buenos Aires, Argentina)</article-title><source>Zookeys</source><day>27</day><month>6</month><year>2014</year><volume>2014</volume><issue>421</issue><fpage>65</fpage><lpage>89</lpage><pub-id pub-id-type="doi">10.3897/zookeys.421.6666</pub-id></mixed-citation></tp:treatment-meta><tp:nomenclature><tp:taxon-name>
                            <tp:taxon-name-part taxon-name-part-type="genus">Ecpantheria</tp:taxon-name-part>
                            <tp:taxon-name-part taxon-name-part-type="species">kinkelini</tp:taxon-name-part>
                        </tp:taxon-name><tp:taxon-authority>Burmeister, 1879: 59</tp:taxon-authority><xref ref-type="fig" rid="F8">Fig. 14</xref></tp:nomenclature><tp:treatment-sec sec-type="Current identity"><title>Current identity.</title><p><italic><tp:taxon-name>Hypercompe kinkelini</tp:taxon-name></italic> (Burmeister, 1879).</p></tp:treatment-sec><tp:treatment-sec sec-type="Material"><title>Material.</title><p>Described on the basis of an unspecified number of male and female specimens from Palermo, near Buénos-Ayres [Buenos Aires].</p></tp:treatment-sec><tp:treatment-sec sec-type="Type locality"><title>Type locality.</title><p>Palermo, Buénos-Ayres [Buenos Aires, Argentina].</p></tp:treatment-sec><tp:treatment-sec sec-type="MACN"><title>MACN.</title><p>In the Burmeister collection there are two specimens that apparently belong to the type-series: a male specimen with no label pinned on it; it is in good condition; a female specimen with a green label with the inscription “Buen[os] Aires,” which is in quite good condition (<xref ref-type="fig" rid="F8">Fig. 14</xref>). The habitus and scale of the two specimens correspond to the original description and they are associated with a square label on the box that reads “Kinkelini Burm[eister] Buen[os] Air[es].” Therefore, we assume they are syntypes. We hereby designate the female specimen as lectotype in [MACN] with a red label with the inscription “Lectotype ♀ <italic><tp:taxon-name>Ecpantheria kinkelini</tp:taxon-name></italic> Burmeister designated by Beccacece, Vincent &amp; Navarro.” The male specimen is designated as a paralectotype.</p><fig id="F8" position="float" orientation="portrait"><label>Figure 14–17.</label><caption><p><bold>14</bold> Lectotype female <italic><tp:taxon-name>Ecpantheria kinkelini</tp:taxon-name></italic> Burmeister <bold>15</bold> Lectotype male <italic><tp:taxon-name>Ecpantheria anomala</tp:taxon-name></italic> Burmeister <bold>16</bold> Lectotype male <italic><tp:taxon-name>Antarctia severa</tp:taxon-name></italic> Berg <bold>17</bold> Lectotype female <italic><tp:taxon-name>Bombyx deserticola</tp:taxon-name></italic> Berg.</p></caption><graphic xmlns:xlink="http://www.w3.org/1999/xlink" xlink:href="zookeys-421-065-g008.jpg" position="float" orientation="portrait" xlink:type="simple"/></fig></tp:treatment-sec><tp:treatment-sec sec-type="Remarks"><title>Remarks.</title><p>The specific name is in honor of Kinkelin (collector of both specimens).</p></tp:treatment-sec></tp:taxon-treatment>
