# Supplementary material for: The type-material of Arctiinae (Lepidoptera, Erebidae) described by Burmeister and Berg in the collection of the Museo Argentino de Ciencias Naturales Bernardino Rivadavia (Buenos Aires, Argentina)
Source: Zookeys. 2014 Jun 27;(421):65–89. doi: 10.3897/zookeys.421.6666 (PMC4109471; doi:10.3897/zookeys.421.6666)
Supplement: XML Treatment for Antarctia severa [file zookeys.421.6666-treatment11.xml]

<!DOCTYPE tp:taxon-treatment
  PUBLIC "-//TaxonX//DTD Taxonomic Treatment Publishing DTD v0 20100105//EN" "tax-treatment-NSO.dtd">
<tp:taxon-treatment xmlns:tp="http://www.plazi.org/taxpub"><tp:treatment-meta><kwd-group><label>Taxon classification</label><kwd><named-content content-type="kingdom">Animalia</named-content></kwd><kwd><named-content content-type="order">Lepidoptera</named-content></kwd><kwd><named-content content-type="family">Erebidae</named-content></kwd></kwd-group><mixed-citation publication-type="journal"><person-group><name><surname>Beccacece</surname><given-names>Hernán M.</given-names></name><name><surname>Vincent</surname><given-names>Benoit</given-names></name><name><surname>Navarro</surname><given-names>Fernando R.</given-names></name></person-group><article-title>The type-material of Arctiinae (Lepidoptera, Erebidae) described by Burmeister and Berg in the collection of the Museo Argentino de Ciencias Naturales Bernardino Rivadavia (Buenos Aires, Argentina)</article-title><source>Zookeys</source><day>27</day><month>6</month><year>2014</year><volume>2014</volume><issue>421</issue><fpage>65</fpage><lpage>89</lpage><pub-id pub-id-type="doi">10.3897/zookeys.421.6666</pub-id></mixed-citation></tp:treatment-meta><tp:nomenclature><tp:taxon-name>
                            <tp:taxon-name-part taxon-name-part-type="genus">Antarctia</tp:taxon-name-part>
                            <tp:taxon-name-part taxon-name-part-type="species">severa</tp:taxon-name-part>
                        </tp:taxon-name><tp:taxon-authority>Berg, 1875a: 209</tp:taxon-authority><xref ref-type="fig" rid="F8">Fig. 16</xref></tp:nomenclature><tp:treatment-sec sec-type="Current identity"><title>Current identity.</title><p><italic><tp:taxon-name>Paracles severa</tp:taxon-name></italic> (Berg, 1875a).</p></tp:treatment-sec><tp:treatment-sec sec-type="Material"><title>Material.</title><p>Described from an unspecified number of specimens from Patagonia (Argentina).</p><!--PageBreak--><!--PageBreak--></tp:treatment-sec><tp:treatment-sec sec-type="Type locality"><title>Type locality.</title><p>Rio Santa Cruz [Santa Cruz province, Argentina]. See Remarks.</p></tp:treatment-sec><tp:treatment-sec sec-type="MACN"><title>MACN.</title><p>A male syntype included in the Burmeister collection with a green label with the inscription “Patag[onia]” and a red label with the inscription “Lectotype ♂ <italic><tp:taxon-name>Antarctia severa</tp:taxon-name></italic> Berg designated by Beccacece, Vincent &amp; Navarro.” We hereby designate it as lectotype [MACN]. It is in quite good condition, although both tips of the antennae are broken (<xref ref-type="fig" rid="F8">Fig. 16</xref>). We designate one paralectotype, a female specimen with a green label with the inscription “Patag[onia].” It is in moderate to good condition with no antennae, a torn inner base of the left hindwing and a small piece missing from the termen of the right hindwing.</p></tp:treatment-sec><tp:treatment-sec sec-type="Remarks"><title>Remarks.</title><p><xref ref-type="bibr" rid="B14">Burmeister (1878)</xref> indicated the collecting locality of the type specimens more precisely: “Berg discovered this species from Rio Santa Cruz in South Patagonia.”</p></tp:treatment-sec><tp:treatment-sec><!--Section generated to contain objects referenced in tp:taxon-treatment.--><fig id="F8" position="float" orientation="portrait"><label>Figure 14–17.</label><caption><p><bold>14</bold> Lectotype female <italic><tp:taxon-name>Ecpantheria kinkelini</tp:taxon-name></italic> Burmeister <bold>15</bold> Lectotype male <italic><tp:taxon-name>Ecpantheria anomala</tp:taxon-name></italic> Burmeister <bold>16</bold> Lectotype male <italic><tp:taxon-name>Antarctia severa</tp:taxon-name></italic> Berg <bold>17</bold> Lectotype female <italic><tp:taxon-name>Bombyx deserticola</tp:taxon-name></italic> Berg.</p></caption><graphic xmlns:xlink="http://www.w3.org/1999/xlink" xlink:href="zookeys-421-065-g008.jpg" position="float" orientation="portrait" xlink:type="simple"/></fig></tp:treatment-sec><ref-list><ref id="B14"><mixed-citation xmlns:xlink="http://www.w3.org/1999/xlink" xlink:type="simple"><person-group><name name-style="western"><surname>Burmeister</surname><given-names>CHC</given-names></name></person-group> (<year>1878</year>) <source>Description physique de la République Argentine: d’après des observations personnelles et étrangères</source><volume>5</volume>(<issue>1</issue>). <publisher-name>F. Savy</publisher-name>, <publisher-loc>Paris</publisher-loc>, <size units="page">524 pp</size>.</mixed-citation></ref></ref-list></tp:taxon-treatment>
