# Supplementary material for: The type-material of Arctiinae (Lepidoptera, Erebidae) described by Burmeister and Berg in the collection of the Museo Argentino de Ciencias Naturales Bernardino Rivadavia (Buenos Aires, Argentina)
Source: Zookeys. 2014 Jun 27;(421):65–89. doi: 10.3897/zookeys.421.6666 (PMC4109471; doi:10.3897/zookeys.421.6666)
Supplement: XML Treatment for Bombyx deserticola [file zookeys.421.6666-treatment12.xml]

<!DOCTYPE tp:taxon-treatment
  PUBLIC "-//TaxonX//DTD Taxonomic Treatment Publishing DTD v0 20100105//EN" "tax-treatment-NSO.dtd">
<tp:taxon-treatment xmlns:tp="http://www.plazi.org/taxpub"><tp:treatment-meta><kwd-group><label>Taxon classification</label><kwd><named-content content-type="kingdom">Animalia</named-content></kwd><kwd><named-content content-type="order">Lepidoptera</named-content></kwd><kwd><named-content content-type="family">Erebidae</named-content></kwd></kwd-group><mixed-citation publication-type="journal"><person-group><name><surname>Beccacece</surname><given-names>Hernán M.</given-names></name><name><surname>Vincent</surname><given-names>Benoit</given-names></name><name><surname>Navarro</surname><given-names>Fernando R.</given-names></name></person-group><article-title>The type-material of Arctiinae (Lepidoptera, Erebidae) described by Burmeister and Berg in the collection of the Museo Argentino de Ciencias Naturales Bernardino Rivadavia (Buenos Aires, Argentina)</article-title><source>Zookeys</source><day>27</day><month>6</month><year>2014</year><volume>2014</volume><issue>421</issue><fpage>65</fpage><lpage>89</lpage><pub-id pub-id-type="doi">10.3897/zookeys.421.6666</pub-id></mixed-citation></tp:treatment-meta><tp:nomenclature><tp:taxon-name>
                            <tp:taxon-name-part taxon-name-part-type="genus">Bombyx</tp:taxon-name-part>
                            <tp:taxon-name-part taxon-name-part-type="species">deserticola</tp:taxon-name-part>
                        </tp:taxon-name><tp:taxon-authority>Berg, 1875a: 212</tp:taxon-authority><xref ref-type="fig" rid="F8">Fig. 17</xref></tp:nomenclature><tp:treatment-sec sec-type="Current identity"><title>Current identity.</title><p><italic><tp:taxon-name>Paracles deserticola</tp:taxon-name></italic> (Berg, 1875a).</p></tp:treatment-sec><tp:treatment-sec sec-type="Material"><title>Material.</title><p>Described from an unspecified number of female (wingless) specimens from the outfall of the Rio Negro (south of Buenos Aires province).</p></tp:treatment-sec><tp:treatment-sec sec-type="Type locality"><title>Type locality.</title><p>outfall of the Rio Negro [south of Buenos Aires province, Argentina].</p></tp:treatment-sec><tp:treatment-sec sec-type="MACN"><title>MACN.</title><p>A wingless female syntype included in the Berg collection with a blue label with the inscription “Buenos Aires” and a red label with the inscription “Lectotype ♀ <italic><tp:taxon-name>Bombyx deserticola</tp:taxon-name></italic> Berg designated by Beccacece, Vincent &amp; Navarro.” We hereby designate it as lectotype [MACN]. It is in very poor condition, missing the apical part of the left antenna and a pinned cocoon (<xref ref-type="fig" rid="F8">Fig. 17</xref>). There are two possible paralectotypes: a wingless female with a data label reading “Buenos Aires;” it is almost totally damaged and externally unrecognizable; a wingless female with a data label reading “Buenos Aires,” “Cum typo/Comparat,” which is in moderate to good condition with no antennae. None of these specimens is labelled as a type, which is usual for Berg’s type material. In addition, in the Burmeister collection there are three female specimens: a wingless female with a data label reading “Córdova” [Córdoba], which is in quite good conditions, but the location does not match the location of the type locality; a wingless female with a data label reading “Buen. Ayres.” [<italic><tp:taxon-name>Buenos aires</tp:taxon-name></italic>], which is in quite good conditions, with short antennae; the labelling is by Burmeister; a wingless female with no data label and another label reading “168,” which is in quite good condition and its habitus matches the species description. It is possibly one of the syntypes.</p></tp:treatment-sec><tp:treatment-sec sec-type="Remarks"><title>Remarks.</title><p><xref ref-type="bibr" rid="B3">Berg (1875a)</xref> described <!--PageBreak--><italic><tp:taxon-name>Bombyx deserticola</tp:taxon-name></italic> in German, but without all the information; in a Spanish publication “Lepidópteros Patagonicos observados en el viage de 1874” (The Patagonian <tp:taxon-name>Lepidoptera</tp:taxon-name> observed in the voyage of 1874) <xref ref-type="bibr" rid="B4">Berg (1875b)</xref> indicated that only a female collected from Patagonia and another unspecified number from Buenos Aires were described as <italic><tp:taxon-name>Bombyx deserticola</tp:taxon-name></italic>. Moreover, in the Spanish publication there is a note in the index in which Berg proposes this species as in genus <italic><tp:taxon-name>Trichosoma</tp:taxon-name></italic> Ramb[ur]. (<italic><tp:taxon-name>Ocnogyna</tp:taxon-name></italic> Led[erer].). In addition, in the Berg collection there are three male specimens: a male with labels reading “Typus,” “TYPUS,” “Buenos Aires,” “<italic><tp:taxon-name>Laora deserticola</tp:taxon-name></italic> Berg” (handwritten by Berg). It is in moderate condition with the distal half of the right antenna broken; a male specimen with labels reading “Cumtypo/comparat.” and “Buenos Aires,” which is in good condition; a male labelled “Cumtypo/comparat.,” “Buenos Aires,” which is in poor condition with no abdomen and the distal of the right antenna broken. These three male specimens cannot be paralectotypes because the description is based only on wingless females.</p></tp:treatment-sec><tp:treatment-sec><!--Section generated to contain objects referenced in tp:taxon-treatment.--><fig id="F8" position="float" orientation="portrait"><label>Figure 14–17.</label><caption><p><bold>14</bold> Lectotype female <italic><tp:taxon-name>Ecpantheria kinkelini</tp:taxon-name></italic> Burmeister <bold>15</bold> Lectotype male <italic><tp:taxon-name>Ecpantheria anomala</tp:taxon-name></italic> Burmeister <bold>16</bold> Lectotype male <italic><tp:taxon-name>Antarctia severa</tp:taxon-name></italic> Berg <bold>17</bold> Lectotype female <italic><tp:taxon-name>Bombyx deserticola</tp:taxon-name></italic> Berg.</p></caption><graphic xmlns:xlink="http://www.w3.org/1999/xlink" xlink:href="zookeys-421-065-g008.jpg" position="float" orientation="portrait" xlink:type="simple"/></fig></tp:treatment-sec><ref-list><ref id="B3"><mixed-citation xmlns:xlink="http://www.w3.org/1999/xlink" xlink:type="simple"><person-group><name name-style="western"><surname>Berg</surname><given-names>C</given-names></name></person-group> (<year>1875a</year>) <article-title>Patagonische Lepidopteren.</article-title><source>Bulletin de la Société Impériale des Naturalistes de Moscou</source><volume>49</volume>: <fpage>191</fpage>–<lpage>245</lpage>.</mixed-citation></ref><ref id="B4"><mixed-citation xmlns:xlink="http://www.w3.org/1999/xlink" xlink:type="simple"><person-group><name name-style="western"><surname>Berg</surname><given-names>C</given-names></name></person-group> (<year>1875b</year>) <article-title>Lepidopteros Patagonicos observados en el viage de 1874.</article-title><source>Acta de la Academia Nacional de Ciencas Exactas</source><volume>1</volume>: <fpage>63</fpage>–<lpage>101</lpage>.</mixed-citation></ref></ref-list></tp:taxon-treatment>
