# Supplementary material for: The type-material of Arctiinae (Lepidoptera, Erebidae) described by Burmeister and Berg in the collection of the Museo Argentino de Ciencias Naturales Bernardino Rivadavia (Buenos Aires, Argentina)
Source: Zookeys. 2014 Jun 27;(421):65–89. doi: 10.3897/zookeys.421.6666 (PMC4109471; doi:10.3897/zookeys.421.6666)
Supplement: XML Treatment for Palustra azollae [file zookeys.421.6666-treatment13.xml]

<!DOCTYPE tp:taxon-treatment
  PUBLIC "-//TaxonX//DTD Taxonomic Treatment Publishing DTD v0 20100105//EN" "tax-treatment-NSO.dtd">
<tp:taxon-treatment xmlns:tp="http://www.plazi.org/taxpub"><tp:treatment-meta><kwd-group><label>Taxon classification</label><kwd><named-content content-type="kingdom">Animalia</named-content></kwd><kwd><named-content content-type="order">Lepidoptera</named-content></kwd><kwd><named-content content-type="family">Erebidae</named-content></kwd></kwd-group><mixed-citation publication-type="journal"><person-group><name><surname>Beccacece</surname><given-names>Hernán M.</given-names></name><name><surname>Vincent</surname><given-names>Benoit</given-names></name><name><surname>Navarro</surname><given-names>Fernando R.</given-names></name></person-group><article-title>The type-material of Arctiinae (Lepidoptera, Erebidae) described by Burmeister and Berg in the collection of the Museo Argentino de Ciencias Naturales Bernardino Rivadavia (Buenos Aires, Argentina)</article-title><source>Zookeys</source><day>27</day><month>6</month><year>2014</year><volume>2014</volume><issue>421</issue><fpage>65</fpage><lpage>89</lpage><pub-id pub-id-type="doi">10.3897/zookeys.421.6666</pub-id></mixed-citation></tp:treatment-meta><tp:nomenclature><tp:taxon-name>
                            <tp:taxon-name-part taxon-name-part-type="genus">Palustra</tp:taxon-name-part>
                            <tp:taxon-name-part taxon-name-part-type="species">azollae</tp:taxon-name-part>
                        </tp:taxon-name><tp:taxon-authority>Berg, 1877a: 258</tp:taxon-authority><xref ref-type="fig" rid="F9">Fig. 18</xref></tp:nomenclature><tp:treatment-sec sec-type="Current identity"><title>Current identity.</title><p><italic><tp:taxon-name>Paracles azollae</tp:taxon-name></italic> (Berg, 1877).</p></tp:treatment-sec><tp:treatment-sec sec-type="Material"><title>Material.</title><p>Described from a male specimen from Tigre (north of Buenos Aires), 15 specimens from the south of Buenos Aires, and an unspecified number of specimens from the Riachuelo channels, close to the mouth of the Rio de la Plata. All the specimens were reared from caterpillars.</p></tp:treatment-sec><tp:treatment-sec sec-type="Type locality"><title>Type locality.</title><p>Buenos Aires [Argentina].</p></tp:treatment-sec><tp:treatment-sec sec-type="MACN"><title>MACN.</title><p>a male syntype included in the Berg collection with a blue label with the inscription “Buenos Aires,” a red label with the inscription “TYPUS,” a white label with the inscription “Typus” and a red label with the inscription “Lectotype ♂ <italic><tp:taxon-name>Palustra azollae</tp:taxon-name></italic> Berg designated by Beccacece, Vincent &amp; Navarro.” We hereby designate it as lectotype [MACN]. It is in moderate condition, missing the apical half of the right antenna (<xref ref-type="fig" rid="F9">Fig. 18</xref>). We designate two paralectotypes: (1) a male with red label with the inscription “TYPUS,” a blue label with the inscription “Buenos Aires” and a white label “<italic>azollae</italic> Berg” (handwritten by Berg), which is in quite good condition; (2) a female specimen with a blue label with the inscription “Buenos Aires,” a red label with the inscription “TYPUS” and a white label with the inscription “Typus.” It is in moderate to poor condition, missing the right forewing and the right hindwing is damaged.</p><fig id="F9" position="float" orientation="portrait"><label>Figure 18–21.</label><caption><p><bold>18</bold> Lectotype male <italic><tp:taxon-name>Palustra azollae</tp:taxon-name></italic> Berg <bold>19</bold> Possible syntype female of <italic><tp:taxon-name>Palustra tenuis</tp:taxon-name></italic> <bold>20</bold> Lectotype female <italic><tp:taxon-name>Palustra burmeisteri</tp:taxon-name></italic> Berg <bold>21</bold> Lectotype male <italic><tp:taxon-name>Palustra argentina</tp:taxon-name></italic> Berg.</p></caption><graphic xmlns:xlink="http://www.w3.org/1999/xlink" xlink:href="zookeys-421-065-g009.jpg" position="float" orientation="portrait" xlink:type="simple"/></fig></tp:treatment-sec><tp:treatment-sec sec-type="Remarks"><title>Remarks.</title><p>In the Burmeister collection there are six specimens: a male specimen with a label “Buen. Ayres” [Buenos Aires], which is in quite good condition; a male without labels, which is in quite good condition, although the right antenna is missing; a male without labels, which is in moderate condition: the antennae are missing; a female with a label “Buen. Ayres” [Buenos Aires], which is in moderate condition because the abdomen is missing; a female without labels in good condition; a female without labels in good condition. These labelled specimens are not syntypes because they are labelled in Burmeister’s manner. On the other hand, we cannot confirm whether or not the other unlabelled specimens are types.</p><p><italic><tp:taxon-name>Paracles azollae</tp:taxon-name></italic> Berg, 1877a was redescribed under the same name as new by <xref ref-type="bibr" rid="B6">Berg (1877b</xref>: 191).</p><!--PageBreak--><!--PageBreak--></tp:treatment-sec><ref-list><ref id="B6"><mixed-citation xmlns:xlink="http://www.w3.org/1999/xlink" xlink:type="simple"><person-group><name name-style="western"><surname>Berg</surname><given-names>C</given-names></name></person-group> (<year>1877b</year>) <article-title>Descriptions de deux nouveaux Lépidoptères de la famille des Arctiadae (Palustra azollae et Palustra tenuis).</article-title><source>Annales de la Société Entomologique de France</source> (<volume-series>5</volume-series>) <volume>7</volume>: <fpage>189</fpage>–<lpage>194</lpage>.</mixed-citation></ref></ref-list></tp:taxon-treatment>
