# Supplementary material for: The type-material of Arctiinae (Lepidoptera, Erebidae) described by Burmeister and Berg in the collection of the Museo Argentino de Ciencias Naturales Bernardino Rivadavia (Buenos Aires, Argentina)
Source: Zookeys. 2014 Jun 27;(421):65–89. doi: 10.3897/zookeys.421.6666 (PMC4109471; doi:10.3897/zookeys.421.6666)
Supplement: XML Treatment for Palustra tenuis [file zookeys.421.6666-treatment14.xml]

<!DOCTYPE tp:taxon-treatment
  PUBLIC "-//TaxonX//DTD Taxonomic Treatment Publishing DTD v0 20100105//EN" "tax-treatment-NSO.dtd">
<tp:taxon-treatment xmlns:tp="http://www.plazi.org/taxpub"><tp:treatment-meta><kwd-group><label>Taxon classification</label><kwd><named-content content-type="kingdom">Animalia</named-content></kwd><kwd><named-content content-type="order">Lepidoptera</named-content></kwd><kwd><named-content content-type="family">Erebidae</named-content></kwd></kwd-group><mixed-citation publication-type="journal"><person-group><name><surname>Beccacece</surname><given-names>Hernán M.</given-names></name><name><surname>Vincent</surname><given-names>Benoit</given-names></name><name><surname>Navarro</surname><given-names>Fernando R.</given-names></name></person-group><article-title>The type-material of Arctiinae (Lepidoptera, Erebidae) described by Burmeister and Berg in the collection of the Museo Argentino de Ciencias Naturales Bernardino Rivadavia (Buenos Aires, Argentina)</article-title><source>Zookeys</source><day>27</day><month>6</month><year>2014</year><volume>2014</volume><issue>421</issue><fpage>65</fpage><lpage>89</lpage><pub-id pub-id-type="doi">10.3897/zookeys.421.6666</pub-id></mixed-citation></tp:treatment-meta><tp:nomenclature><tp:taxon-name>
                            <tp:taxon-name-part taxon-name-part-type="genus">Palustra</tp:taxon-name-part>
                            <tp:taxon-name-part taxon-name-part-type="species">tenuis</tp:taxon-name-part>
                        </tp:taxon-name><tp:taxon-authority>Berg, 1877a: 259</tp:taxon-authority><xref ref-type="fig" rid="F9">Fig. 19</xref></tp:nomenclature><tp:treatment-sec sec-type="Current identity"><title>Current identity.</title><p><italic><tp:taxon-name>Paracles tenuis tenuis</tp:taxon-name></italic> (Berg, 1877).</p></tp:treatment-sec><tp:treatment-sec sec-type="Material"><title>Material.</title><p>Described from a male and two females from Boca de Riachuelo [outfall of Riachuelo] near Buenos Ayres [Buenos Aires].</p></tp:treatment-sec><tp:treatment-sec sec-type="Type locality"><title>Type locality.</title><p>outfall of Riachuelo, near Buenos Ayres [Buenos Aires, Argentina].</p></tp:treatment-sec><tp:treatment-sec sec-type="MACN"><title>MACN.</title><p>In the Berg collection there is a female specimen with a data label reading “Buenos Aires;” it is in quite good condition, although the right forewing is ripped (<xref ref-type="fig" rid="F9">Fig. 19</xref>). This specimen is not labelled as type, as Berg’s type material usually is, however, it could be one of the female syntypes.</p></tp:treatment-sec><tp:treatment-sec sec-type="Remarks"><title>Remarks.</title><p>In the Burmeister collection there are three specimens labelled as <italic><tp:taxon-name>Palustra tenuis</tp:taxon-name></italic> Berg: a male specimen with a label “Buen. Ayres” [Buenos Aires], which is in quite good condition, although it has no antennae; a female specimen with no data label, a small piece missing at the right apex of the forewing as well as the left antenna; a female specimen with the data label “Buen. Ayres” [Buenos Aires], which is in quite good conditions, although a small piece is missing at the right apex of the forewing and the left hindwing is ripped. These specimens are not likely to be syntypes because they are not labelled in Berg’s manner. The aged condition and the decolored pattern of the possible female lectotype in the Berg collection could be confused with the female of <italic><tp:taxon-name>Paracles azollae</tp:taxon-name></italic> (Berg).</p><p><italic><tp:taxon-name>Palustra tenuis</tp:taxon-name></italic> Berg, 1877a was redescribed under the same name as new by <xref ref-type="bibr" rid="B6">Berg (1877b</xref>: 191).</p></tp:treatment-sec><tp:treatment-sec><!--Section generated to contain objects referenced in tp:taxon-treatment.--><fig id="F9" position="float" orientation="portrait"><label>Figure 18–21.</label><caption><p><bold>18</bold> Lectotype male <italic><tp:taxon-name>Palustra azollae</tp:taxon-name></italic> Berg <bold>19</bold> Possible syntype female of <italic><tp:taxon-name>Palustra tenuis</tp:taxon-name></italic> <bold>20</bold> Lectotype female <italic><tp:taxon-name>Palustra burmeisteri</tp:taxon-name></italic> Berg <bold>21</bold> Lectotype male <italic><tp:taxon-name>Palustra argentina</tp:taxon-name></italic> Berg.</p></caption><graphic xmlns:xlink="http://www.w3.org/1999/xlink" xlink:href="zookeys-421-065-g009.jpg" position="float" orientation="portrait" xlink:type="simple"/></fig></tp:treatment-sec><ref-list><ref id="B6"><mixed-citation xmlns:xlink="http://www.w3.org/1999/xlink" xlink:type="simple"><person-group><name name-style="western"><surname>Berg</surname><given-names>C</given-names></name></person-group> (<year>1877b</year>) <article-title>Descriptions de deux nouveaux Lépidoptères de la famille des Arctiadae (Palustra azollae et Palustra tenuis).</article-title><source>Annales de la Société Entomologique de France</source> (<volume-series>5</volume-series>) <volume>7</volume>: <fpage>189</fpage>–<lpage>194</lpage>.</mixed-citation></ref></ref-list></tp:taxon-treatment>
