# Supplementary material for: The type-material of Arctiinae (Lepidoptera, Erebidae) described by Burmeister and Berg in the collection of the Museo Argentino de Ciencias Naturales Bernardino Rivadavia (Buenos Aires, Argentina)
Source: Zookeys. 2014 Jun 27;(421):65–89. doi: 10.3897/zookeys.421.6666 (PMC4109471; doi:10.3897/zookeys.421.6666)
Supplement: XML Treatment for Palustra burmeisteri [file zookeys.421.6666-treatment15.xml]

<!DOCTYPE tp:taxon-treatment
  PUBLIC "-//TaxonX//DTD Taxonomic Treatment Publishing DTD v0 20100105//EN" "tax-treatment-NSO.dtd">
<tp:taxon-treatment xmlns:tp="http://www.plazi.org/taxpub"><tp:treatment-meta><kwd-group><label>Taxon classification</label><kwd><named-content content-type="kingdom">Animalia</named-content></kwd><kwd><named-content content-type="order">Lepidoptera</named-content></kwd><kwd><named-content content-type="family">Erebidae</named-content></kwd></kwd-group><mixed-citation publication-type="journal"><person-group><name><surname>Beccacece</surname><given-names>Hernán M.</given-names></name><name><surname>Vincent</surname><given-names>Benoit</given-names></name><name><surname>Navarro</surname><given-names>Fernando R.</given-names></name></person-group><article-title>The type-material of Arctiinae (Lepidoptera, Erebidae) described by Burmeister and Berg in the collection of the Museo Argentino de Ciencias Naturales Bernardino Rivadavia (Buenos Aires, Argentina)</article-title><source>Zookeys</source><day>27</day><month>6</month><year>2014</year><volume>2014</volume><issue>421</issue><fpage>65</fpage><lpage>89</lpage><pub-id pub-id-type="doi">10.3897/zookeys.421.6666</pub-id></mixed-citation></tp:treatment-meta><tp:nomenclature><tp:taxon-name>
                            <tp:taxon-name-part taxon-name-part-type="genus">Palustra</tp:taxon-name-part>
                            <tp:taxon-name-part taxon-name-part-type="species">burmeisteri</tp:taxon-name-part>
                        </tp:taxon-name><tp:taxon-authority>Berg, 1877c: 228</tp:taxon-authority><xref ref-type="fig" rid="F9">Fig. 20</xref></tp:nomenclature><tp:treatment-sec sec-type="Current identity"><title>Current identity.</title><p><italic><tp:taxon-name>Paracles burmeisteri</tp:taxon-name></italic> (Berg, 1877).</p></tp:treatment-sec><tp:treatment-sec sec-type="Material"><title>Material.</title><p>Described from a female and a male (atrophied) specimen obtained after rearing caterpillars from the “Banda Oriental” [Eastern Band of Uruguay].</p></tp:treatment-sec><tp:treatment-sec sec-type="Type locality"><title>Type locality.</title><p>Banda Oriental [Eastern Band, Republic of Uruguay].</p></tp:treatment-sec><tp:treatment-sec sec-type="MACN"><title>MACN.</title><p>In the Berg collection there are two specimens from the type locality: a female specimen with data labels reading “Cumtipo/comparat.,” “Banda Oriental.” It is in moderate to good conditions with the apex of the left forewing torn (<xref ref-type="fig" rid="F9">Fig. 20</xref>). Its habitus is exactly like figure 1 in the original description. We hereby designate it as lectotype [MACN]. This female is labelled with a red label with the inscription “Lectotype ♀ <!--PageBreak--><italic><tp:taxon-name>Palustra burmeisteri</tp:taxon-name></italic> Berg designated by Beccacece, Vincent &amp; Navarro;” a male specimen with data labels reading “Banda oriental,” “<italic>burmeisteri</italic> Berg” (handwritten ), in moderate to good conditions with no antennae nor right wing. This specimen does not bear a label of type. In the Burmeister collection there are two male and two female specimens without labels. There are only two labels in the box: “<italic>burmeisteri</italic> Berg, Rep. Urug [Republic of Uruguay]” and “<italic><tp:taxon-name>Palustra</tp:taxon-name></italic> Don. [donated by] Berg.” One of the male specimens is clearly atrophied. We assume that it is the other syntype (the atrophied male), we hereby designate it as a paralectotype.</p></tp:treatment-sec><tp:treatment-sec sec-type="Remarks"><title>Remarks.</title><p>In the Berg collection the female specimen is in moderate to good condition, although it is missing a considerable portion of the apex of the right forewing and left hindwing, and bears no labels. The other male and two females in the Burmeister collection are not syntypes.</p><p><italic><tp:taxon-name>Palustra burmeisteri</tp:taxon-name></italic> Berg, 1877c was redescribed under the same name as new by <xref ref-type="bibr" rid="B8">Berg (1878</xref>: 224).</p></tp:treatment-sec><tp:treatment-sec><!--Section generated to contain objects referenced in tp:taxon-treatment.--><fig id="F9" position="float" orientation="portrait"><label>Figure 18–21.</label><caption><p><bold>18</bold> Lectotype male <italic><tp:taxon-name>Palustra azollae</tp:taxon-name></italic> Berg <bold>19</bold> Possible syntype female of <italic><tp:taxon-name>Palustra tenuis</tp:taxon-name></italic> <bold>20</bold> Lectotype female <italic><tp:taxon-name>Palustra burmeisteri</tp:taxon-name></italic> Berg <bold>21</bold> Lectotype male <italic><tp:taxon-name>Palustra argentina</tp:taxon-name></italic> Berg.</p></caption><graphic xmlns:xlink="http://www.w3.org/1999/xlink" xlink:href="zookeys-421-065-g009.jpg" position="float" orientation="portrait" xlink:type="simple"/></fig></tp:treatment-sec><ref-list><ref id="B8"><mixed-citation xmlns:xlink="http://www.w3.org/1999/xlink" xlink:type="simple"><person-group><name name-style="western"><surname>Berg</surname><given-names>C</given-names></name></person-group> (<year>1878</year>) <article-title>Lepidopterologische Studien I. Neue Palustra-Arten, deren Raupen im Wasser leben.</article-title><source>Stettiner Entomologische Zeitung</source><volume>39</volume>: <fpage>221</fpage>–<lpage>230</lpage>.</mixed-citation></ref></ref-list></tp:taxon-treatment>
