# Supplementary material for: The type-material of Arctiinae (Lepidoptera, Erebidae) described by Burmeister and Berg in the collection of the Museo Argentino de Ciencias Naturales Bernardino Rivadavia (Buenos Aires, Argentina)
Source: Zookeys. 2014 Jun 27;(421):65–89. doi: 10.3897/zookeys.421.6666 (PMC4109471; doi:10.3897/zookeys.421.6666)
Supplement: XML Treatment for Palustra argentina [file zookeys.421.6666-treatment16.xml]

<!DOCTYPE tp:taxon-treatment
  PUBLIC "-//TaxonX//DTD Taxonomic Treatment Publishing DTD v0 20100105//EN" "tax-treatment-NSO.dtd">
<tp:taxon-treatment xmlns:tp="http://www.plazi.org/taxpub"><tp:treatment-meta><kwd-group><label>Taxon classification</label><kwd><named-content content-type="kingdom">Animalia</named-content></kwd><kwd><named-content content-type="order">Lepidoptera</named-content></kwd><kwd><named-content content-type="family">Erebidae</named-content></kwd></kwd-group><mixed-citation publication-type="journal"><person-group><name><surname>Beccacece</surname><given-names>Hernán M.</given-names></name><name><surname>Vincent</surname><given-names>Benoit</given-names></name><name><surname>Navarro</surname><given-names>Fernando R.</given-names></name></person-group><article-title>The type-material of Arctiinae (Lepidoptera, Erebidae) described by Burmeister and Berg in the collection of the Museo Argentino de Ciencias Naturales Bernardino Rivadavia (Buenos Aires, Argentina)</article-title><source>Zookeys</source><day>27</day><month>6</month><year>2014</year><volume>2014</volume><issue>421</issue><fpage>65</fpage><lpage>89</lpage><pub-id pub-id-type="doi">10.3897/zookeys.421.6666</pub-id></mixed-citation></tp:treatment-meta><tp:nomenclature><tp:taxon-name>
                            <tp:taxon-name-part taxon-name-part-type="genus">Palustra</tp:taxon-name-part>
                            <tp:taxon-name-part taxon-name-part-type="species">argentina</tp:taxon-name-part>
                        </tp:taxon-name><tp:taxon-authority>Berg, 1877c: 233</tp:taxon-authority><xref ref-type="fig" rid="F9">Fig. 21</xref></tp:nomenclature><tp:treatment-sec sec-type="Current identity"><title>Current identity.</title><p><italic><tp:taxon-name>Paracles argentina</tp:taxon-name></italic> (Berg, 1877). It is a junior subjective synonym of <italic><tp:taxon-name>Paracles laboulbeni</tp:taxon-name></italic> (Bar, 1873).</p></tp:treatment-sec><tp:treatment-sec sec-type="Material"><title>Material.</title><p>Described on the basis of six specimens from Corrientes (province of Corrientes, Argentina).</p></tp:treatment-sec><tp:treatment-sec sec-type="Type locality"><title>Type locality.</title><p>Corrientes [province of Corrientes, Argentina].</p></tp:treatment-sec><tp:treatment-sec sec-type="MACN"><title>MACN.</title><p>a male syntype included in the Berg collection with a blue label with the inscription “Corrientes,” a red label with the inscription “TYPUS,” a white label with the inscription “Typus” and a white label with “<italic>argentina</italic> Berg” (handwritten by Berg), and a red label with the inscription “Lectotype ♂ <italic><tp:taxon-name>Palustra argentina</tp:taxon-name></italic> Berg designated by Beccacece, Vincent &amp; Navarro.” We hereby designate it as lectotype [MACN]. It is in moderate to good conditions, although it has no antennae and the apex of the right forewing is torn (<xref ref-type="fig" rid="F9">Fig. 21</xref>). From the Burmeister collection we designate two paralectotypes: a male specimen with a blue label printed “Corrientes” and a white label with the inscription “Typus;” a female specimen with a blue label with the inscription “Corrientes” and a white label with the inscription “Typus.” Both specimens are in moderate to good overall condition, although rather worn.</p></tp:treatment-sec><tp:treatment-sec sec-type="Remarks"><title>Remarks.</title><p>In the Berg collection, there is a female specimen with a blue label with the inscription “Misiones,” a red label with the inscription “TYPUS” and a white label with the inscription “Typus.” It is in bad condition as it is missing the abdomen and the right antenna and the apices of both wings are damaged; according to the locality data, this specimen was incorrectly labelled as a type. <italic><tp:taxon-name>Paracles argentina</tp:taxon-name></italic> (Berg, 1877) was synonymized with <italic><tp:taxon-name>Paracles laboulbeni</tp:taxon-name></italic> (Bar, 1873) by <xref ref-type="bibr" rid="B20">Hampson (1901</xref>: 512). This latter species is from French Guiana and is characterized by the forewings having three transverse bands with little contrast. This feature is absent in the lectotype of <italic><tp:taxon-name>Paracles argentina</tp:taxon-name></italic>, so we revise the status of this species: <italic><tp:taxon-name>Paracles argentina</tp:taxon-name></italic> (Berg, 1877), <bold>sp. rev.</bold></p><p><italic><tp:taxon-name>Palustra argentina</tp:taxon-name></italic> Berg, 1877c was redescribed under the same name as new by <xref ref-type="bibr" rid="B8">Berg (1878</xref>: 227).</p><!--PageBreak--></tp:treatment-sec><tp:treatment-sec><!--Section generated to contain objects referenced in tp:taxon-treatment.--><fig id="F9" position="float" orientation="portrait"><label>Figure 18–21.</label><caption><p><bold>18</bold> Lectotype male <italic><tp:taxon-name>Palustra azollae</tp:taxon-name></italic> Berg <bold>19</bold> Possible syntype female of <italic><tp:taxon-name>Palustra tenuis</tp:taxon-name></italic> <bold>20</bold> Lectotype female <italic><tp:taxon-name>Palustra burmeisteri</tp:taxon-name></italic> Berg <bold>21</bold> Lectotype male <italic><tp:taxon-name>Palustra argentina</tp:taxon-name></italic> Berg.</p></caption><graphic xmlns:xlink="http://www.w3.org/1999/xlink" xlink:href="zookeys-421-065-g009.jpg" position="float" orientation="portrait" xlink:type="simple"/></fig></tp:treatment-sec><ref-list><ref id="B20"><mixed-citation xmlns:xlink="http://www.w3.org/1999/xlink" xlink:type="simple"><person-group><name name-style="western"><surname>Hampson</surname><given-names>GF</given-names></name></person-group> (<year>1901</year>) <source>Catalogue of the Lepidoptera Phalaenae in the British Museum</source>. <volume>3</volume>, <publisher-name>London</publisher-name>, <size units="page">xix + 690 pp</size>.</mixed-citation></ref><ref id="B8"><mixed-citation xmlns:xlink="http://www.w3.org/1999/xlink" xlink:type="simple"><person-group><name name-style="western"><surname>Berg</surname><given-names>C</given-names></name></person-group> (<year>1878</year>) <article-title>Lepidopterologische Studien I. Neue Palustra-Arten, deren Raupen im Wasser leben.</article-title><source>Stettiner Entomologische Zeitung</source><volume>39</volume>: <fpage>221</fpage>–<lpage>230</lpage>.</mixed-citation></ref></ref-list></tp:taxon-treatment>
