# Supplementary material for: The type-material of Arctiinae (Lepidoptera, Erebidae) described by Burmeister and Berg in the collection of the Museo Argentino de Ciencias Naturales Bernardino Rivadavia (Buenos Aires, Argentina)
Source: Zookeys. 2014 Jun 27;(421):65–89. doi: 10.3897/zookeys.421.6666 (PMC4109471; doi:10.3897/zookeys.421.6666)
Supplement: XML Treatment for Palustra uruguayensis [file zookeys.421.6666-treatment20.xml]

<!DOCTYPE tp:taxon-treatment
  PUBLIC "-//TaxonX//DTD Taxonomic Treatment Publishing DTD v0 20100105//EN" "tax-treatment-NSO.dtd">
<tp:taxon-treatment xmlns:tp="http://www.plazi.org/taxpub"><tp:treatment-meta><kwd-group><label>Taxon classification</label><kwd><named-content content-type="kingdom">Animalia</named-content></kwd><kwd><named-content content-type="order">Lepidoptera</named-content></kwd><kwd><named-content content-type="family">Erebidae</named-content></kwd></kwd-group><mixed-citation publication-type="journal"><person-group><name><surname>Beccacece</surname><given-names>Hernán M.</given-names></name><name><surname>Vincent</surname><given-names>Benoit</given-names></name><name><surname>Navarro</surname><given-names>Fernando R.</given-names></name></person-group><article-title>The type-material of Arctiinae (Lepidoptera, Erebidae) described by Burmeister and Berg in the collection of the Museo Argentino de Ciencias Naturales Bernardino Rivadavia (Buenos Aires, Argentina)</article-title><source>Zookeys</source><day>27</day><month>6</month><year>2014</year><volume>2014</volume><issue>421</issue><fpage>65</fpage><lpage>89</lpage><pub-id pub-id-type="doi">10.3897/zookeys.421.6666</pub-id></mixed-citation></tp:treatment-meta><tp:nomenclature><tp:taxon-name>
                            <tp:taxon-name-part taxon-name-part-type="genus">Palustra</tp:taxon-name-part>
                            <tp:taxon-name-part taxon-name-part-type="species">uruguayensis</tp:taxon-name-part>
                        </tp:taxon-name><tp:taxon-authority>Berg, 1886: 212</tp:taxon-authority><xref ref-type="fig" rid="F10">Fig. 25</xref></tp:nomenclature><tp:treatment-sec sec-type="Current identity"><title>Current identity.</title><p><italic><tp:taxon-name>Paracles uruguayensis</tp:taxon-name></italic> (Berg, 1886) is a junior synonym of <italic><tp:taxon-name>Paracles vulpina</tp:taxon-name></italic> (Hübner, [1825]).</p></tp:treatment-sec><tp:treatment-sec sec-type="Material"><title>Material.</title><p>Described on the basis of a single female specimen from Respublica uruguayensis [Republic of Uruguay] Montevideo (Uruguay).</p></tp:treatment-sec><tp:treatment-sec sec-type="Type locality"><title>Type locality.</title><p>Montevideo [Uruguay].</p></tp:treatment-sec><tp:treatment-sec sec-type="MACN"><title>MACN.</title><p>In the Berg collection there is a female specimen with a white label which reads “Montev[ideo] Arechavaleta col,” a red label with the inscription “TYPUS,” a white label with the inscription “Typus,” a white label that reads “<italic><tp:taxon-name>Palustra uruguayensis</tp:taxon-name></italic> arctiadae” (handwritten by Berg) and a red label with the inscription “Holotype ♀ <italic><tp:taxon-name>Palustra uruguayensis</tp:taxon-name></italic> Berg.” According to the original description, this female is the holotype. We labelled it and herewith recognize it as the holotype [MACN]. It is in good overall condition (<xref ref-type="fig" rid="F10">Fig. 25</xref>).</p></tp:treatment-sec><tp:treatment-sec sec-type="Remarks"><title>Remarks.</title><p>This species was synonymized with <italic><tp:taxon-name>Paracles vulpina</tp:taxon-name></italic> (Hübner, [1825]) by <xref ref-type="bibr" rid="B20">Hampson (1901</xref>: 448). Superficially, the figures of <italic><tp:taxon-name>Antarctia vulpina</tp:taxon-name></italic> Hübner and the holotype of <italic><tp:taxon-name>Paracles uruguayensis</tp:taxon-name></italic> Berg have quite different appearances. The head and thorax of the male <italic><tp:taxon-name>Antarctia vulpina</tp:taxon-name></italic> are bright red brown, the axis of the antenna is white; the abdomen has an orange dorsum. The forewing is bright red brown, the costal edge is yellowish white, and the cilia are white at the tips. The hindwings are white, the base of the inner area has some orange hair, the costa and veins towards the apex are brownish. The forewing of the female has a slightly paler costa, and the cilia are not white at the tips. The hindwing is pale brown (Hampson, 1901). The holotype female of <italic><tp:taxon-name>Paracles uruguayensis</tp:taxon-name></italic> Berg has a pale grey-yellow color pattern. The species is similar to <italic><tp:taxon-name>Paracles laboulbeni</tp:taxon-name></italic> (Bar, 1873). Therefore, we propose the two taxa are valid species with the following recombination: <italic><tp:taxon-name>Paracles uruguayensis</tp:taxon-name></italic> (Berg, 1886), <bold>sp. rev.</bold></p></tp:treatment-sec><tp:treatment-sec><!--Section generated to contain objects referenced in tp:taxon-treatment.--><fig id="F10" position="float" orientation="portrait"><label>Figure 22–25.</label><caption><p><bold>22</bold> Lectotype female <italic><tp:taxon-name>Antarctia persimilis</tp:taxon-name></italic> Burmeister <bold>23</bold> Lectotype male <italic><tp:taxon-name>Anarctia multifarior</tp:taxon-name></italic> Burmeister <bold>24</bold> Holotype male <italic><tp:taxon-name>Anarctia costata</tp:taxon-name></italic> Burmeister <bold>25</bold> Holotype female <italic><tp:taxon-name>Palustra uruguayensis</tp:taxon-name></italic> Berg.</p></caption><graphic xmlns:xlink="http://www.w3.org/1999/xlink" xlink:href="zookeys-421-065-g010.jpg" position="float" orientation="portrait" xlink:type="simple"/></fig></tp:treatment-sec><ref-list><ref id="B20"><mixed-citation xmlns:xlink="http://www.w3.org/1999/xlink" xlink:type="simple"><person-group><name name-style="western"><surname>Hampson</surname><given-names>GF</given-names></name></person-group> (<year>1901</year>) <source>Catalogue of the Lepidoptera Phalaenae in the British Museum</source>. <volume>3</volume>, <publisher-name>London</publisher-name>, <size units="page">xix + 690 pp</size>.</mixed-citation></ref></ref-list></tp:taxon-treatment>
